# Supplementary material for: Barrier materials for prevention of surgical adhesions: systematic review
Source: BJS Open. 2022 Jun 6;6(3):zrac075. doi: 10.1093/bjsopen/zrac075 (PMC9167938; doi:10.1093/bjsopen/zrac075)
Supplement: zrac075_Supplementary_Data [file zrac075_supplementary_data.zip]

Archive with 2 entries (2 files):
- PRISMA_checklist.docx
- Supplementary_material.docx
